# Supplementary material for: Evaluation of the Polygenic Risk Score for Alzheimer’s Disease in Russian Patients with Dementia Using a Low-Density Hydrogel Oligonucleotide Microarray
Source: Int J Mol Sci. 2023 Sep 29;24(19):14765. doi: 10.3390/ijms241914765 (PMC10572681; doi:10.3390/ijms241914765)
Supplement: Supplementary file 1 [file ijms-24-14765-s001.zip]

Archive with 3 entries (3 files):
- Supplementary File 1.pdf
- Table S1.pdf
- Table S2.pdf
